# Supplementary material for: The Methodological Quality of Studies on Physical Exercise in Adolescents with Cerebral Palsy: A Scoping Review of Systematic Reviews and Meta-Analyses
Source: Healthcare (Basel). 2024 Oct 15;12(20):2039. doi: 10.3390/healthcare12202039 (PMC11508111; doi:10.3390/healthcare12202039)
Supplement: Supplementary file 1 [file healthcare-12-02039-s001.zip]

Archive with 1 entries (1 files):
- healthcare-3220392-supplementary.pdf
